# Supplementary material for: Pathology of Tumors Associated With Pathogenic Germline Variants in 9 Breast Cancer Susceptibility Genes
Source: JAMA Oncol. 2022 Jan 27;8(3):e216744. doi: 10.1001/jamaoncol.2021.6744 (PMC8796069; doi:10.1001/jamaoncol.2021.6744)
Supplement: Supplement 2. — eTable 1. Missing data by gene/mutation status and age at diagnosis eTable 2. Number of cases by subtype of breast cancer, as defined by individual tumor markers, and PTV/MSV carrier status for each gene eTable 3. Odds ratios for association between PTV and MSV carrier status and subtypes of breast cancer as defined by individual tumor markers (complete case analyses) eTable 4. Odds ratios for association between PTV and MSV carrier status and intrinsic subtypes of breast cancer following MICE imputation– analyses with and without an age interaction term eTable 5. Association between breast cancer genes and intrinsic subtypes - Joint models of intrinsic subtype, tumor size and lymph node involvement eTable 6. Smoothed proportions of subtypes used in BOADICEA for PTVs in ATM, BARD1, BRCA1, BRCA2 CHEK2, PALB2, RAD51C and RAD51D [file jamaoncol-e216744-s002.xlsx]

## Sheet: eTable1
Mavaddat N, Dorling L, Carvalho S, et al; Breast Cancer Association Consortium. Pathology of tumours associated with pathogenic germline variants in 9 breast cancer susceptibility genes. JAMA Oncol. Published online January 27, 2021. doi:10.1001/jamaoncol.2021.6744
© 2022 Mavaddat N et al; Breast Cancer Association Consortium. JAMA Oncol.
	ER-status missing vs not missing								PR-status missing vs not missing					HER2-status missing vs not missing		Grade missing vs not missing
	Not Missing	Missing	% Missing	ORa	P-value	Not Missing	Missing	% Missing	OR	P-value	Not Missing	Missing	% Missing	OR	P-value	Not Missing	Missing	% Missing	OR	P-value
By gene and mutation status
Non Carriers	31123	6605	0.175069	1		25553	12175	0.322705	1		21336	16392	0.434478	1		31025	6703	0.177666	1
ATM PTV	192	58	0.232	0.82	0.21	149	101	0.404	0.81	0.15	123	127	0.508	0.82	0.15	207	43	0.172	1.22	0.26
BARD1 PTV	43	9	0.173077	1.11	0.78	35	17	0.326923	0.9	0.81	23	29	0.557692	0.64	0.14	43	9	0.173077	1.19	0.65
BRCA1 PTV	347	84	0.194896	1.05	0.7	316	115	0.266821	1.24	0.09	258	173	0.401392	1.12	0.28	360	71	0.164733	1.3	0.05
BRCA2 PTV	514	111	0.1776	0.99	0.95	427	198	0.3168	1.05	0.7	361	264	0.4224	0.98	0.81	523	102	0.1632	1.09	0.47
CHEK2 PTV	496	114	0.186885	1.01	0.93	403	207	0.339344	0.96	0.74	334	276	0.452459	1.04	0.62	475	135	0.221311	0.78	0.02
PALB2 PTV	189	44	0.188841	0.9	0.57	160	73	0.313305	0.97	0.87	135	98	0.420601	1.03	0.85	197	36	0.154506	1.15	0.46
RAD51C PTV	33	9	0.214286	0.8	0.57	28	14	0.333333	0.84	0.7	22	20	0.47619	0.78	0.46	38	4	0.0952381	2.24	0.14
RAD51D PTV	37	8	0.177778	1.09	0.84	31	14	0.311111	1.54	0.3	28	17	0.377778	1.25	0.5	40	5	0.111111	1.63	0.31
BRCA1 MSV	48	8	0.142857	1.37	0.44	41	15	0.267857	0.84	0.71	26	30	0.535714	0.6	0.07	45	11	0.196429	1.05	0.89
BRCA2 MSV	27	10	0.27027	0.66	0.28	22	15	0.405405	0.85	0.73	18	19	0.513514	0.8	0.5	30	7	0.189189	0.92	0.85
TP53 MSV PTV	38	4	0.0952381	2.47	0.09	35	7	0.166667	3.28	0.01	27	15	0.357143	1.54	0.2	37	5	0.119048	2.04	0.15
By age category
<40	1946	526	0.212783			1664	808	0.326861			1359	1113	0.450243			1936	536	0.216828
40-49	6834	1871	0.214934			5693	3012	0.346008			4839	3866	0.444113			6870	1835	0.210798
50-59	10381	2449	0.190881			8292	4538	0.353702			6964	5866	0.45721			10419	2411	0.187919
60-69	10591	1856	0.149112			8438	4009	0.322086			7179	5268	0.423235			10592	1855	0.149032
>=70	3335	362	0.0979172			3113	584	0.157966			2350	1347	0.364349			3203	494	0.133622
Age as a continous variable (per 10 years)
				1.21002	6.33206e-43				1.09006	8.26021e-12				1.11104	2.48312e-23				1.21441	2.19096e-48
Total	33087	7064	0.175936			27200	12951	0.322557			22691	17460	0.434858			33020	7131	0.177605
eTable 1: Missing data by gene/mutation status and age at diagnosis
aOR for completeness of data vs missing data by breast cancer susceptibility gene, in comparison with non-carriers; logistic regression adjusted for age and country
OR for completeness of data vs missing data with age treated as a continous variable in deciles of age (after age 20); logistic regression adjusted country
PTV, protein truncating variants; MSV, missense variants; ER, estrogen receptor; PR, progesterone receptor; HER2, human epidermal growth factor receptor 2

## Sheet: eTable2
	non-carriers		ATM PTV		BARD1 PTV		BRCA1 PTV		BRCA2 PTV		CHEK2 PTV		PALB2 PTV		RAD51C PTV		RAD51D PTV		BRCA1 MSV		BRCA2 MSV		TP53 PTV MSV
Pathology	N	No.d (%)	N	No.d (%)	N	No.d (%)	N	No.d (%)	N	No.d (%)	N	No.d (%)	N	No.d (%)	N	No.d (%)	N	No.d (%)	N	No.d (%)	N	No.d (%)	N	No.d (%)
ER-status
ER_negative	6420	6420 (19%)	20	20 (10%)	25	25 (53%)	256	256 (69%)	139	139 (25%)	63	63 (12%)	54	54 (27%)	17	17 (50%)	13	13 (35%)	33	33 (69%)	6	6 (21%)	11	11 (25%)
ER_positive	26596	26596 (81%)	183	183 (90%)	22	22 (47%)	113	113 (31%)	416	416 (75%)	444	444 (88%)	143	143 (73%)	17	17 (50%)	24	24 (65%)	15	15 (31%)	22	22 (79%)	33	33 (75%)
unknown ER status	7092		60		9		96		123		121		48		9		9		10		11		7
PR-status
PR_negative	8747	8747 (32%)	38	38 (24%)	19	19 (54%)	253	253 (78%)	174	174 (38%)	106	106 (26%)	72	72 (43%)	16	16 (55%)	15	15 (48%)	30	30 (73%)	10	10 (43%)	16	16 (43%)
PR_positive	18213	18213 (68%)	121	121 (76%)	16	16 (46%)	72	72 (22%)	278	278 (62%)	304	304 (74%)	94	94 (57%)	13	13 (45%)	16	16 (52%)	11	11 (27%)	13	13 (57%)	21	21 (57%)
unknown PR status	13148		104		21		140		226		218		79		14		15		17		16		14
HER2-status
HER2_negative	18318	18318 (81%)	116	116 (87%)	21	21 (91%)	242	242 (91%)	330	330 (86%)	274	274 (81%)	110	110 (78%)	21	21 (91%)	27	27 (96%)	23	23 (88%)	17	17 (89%)	16	16 (55%)
HER2_positive	4282	4282 (19%)	17	17 (13%)	2	2 (9%)	25	25 (9%)	54	54 (14%)	66	66 (19%)	31	31 (22%)	2	2 (9%)	1	1 (4%)	3	3 (12%)	2	2 (11%)	13	13 (45%)
unknown HER2 status	17508		130		33		198		294		288		104		20		18		32		20		22
Grade
Grade1	6468	6468 (20%)	23	23 (11%)	9	9 (21%)	16	16 (4%)	28	28 (5%)	75	75 (16%)	12	12 (6%)	8	8 (21%)	4	4 (10%)	1	1 (2%)	2	2 (7%)	2	2 (5%)
Grade2	15747	15747 (50%)	97	97 (46%)	16	16 (37%)	88	88 (24%)	261	261 (49%)	274	274 (57%)	91	91 (46%)	8	8 (21%)	9	9 (23%)	15	15 (33%)	10	10 (33%)	17	17 (46%)
Grade3	9507	9507 (30%)	91	91 (43%)	18	18 (42%)	262	262 (72%)	246	246 (46%)	129	129 (27%)	96	96 (48%)	22	22 (58%)	27	27 (68%)	29	29 (64%)	18	18 (60%)	18	18 (49%)
unknown Grade	8386		52		13		99		143		150		46		5		6		13		9		14
Size
Size ≤2cm	19722	19722 (64%)	122	122 (62%)	28	28 (65%)	176	176 (51%)	272	272 (55%)	288	288 (58%)	95	95 (51%)	18	18 (51%)	17	17 (49%)	27	27 (61%)	17	17 (61%)	18	18 (51%)
Size 2-5cm	10118	10118 (33%)	69	69 (35%)	13	13 (30%)	148	148 (43%)	197	197 (40%)	188	188 (38%)	82	82 (44%)	16	16 (46%)	14	14 (40%)	13	13 (30%)	10	10 (36%)	15	15 (43%)
Size >5cm	1156	1156 (3%)	7	7 (3%)	2	2 (4%)	20	20 (4%)	29	29 (4%)	24	24 (4%)	11	11 (5%)	1	1 (2%)	4	4 (10%)	4	4 (7%)	1	1 (3%)	2	2 (4%)
unknown Size	9112		65		13		121		180		128		57		8		11		14		11		16
Lymph Node involvement
LN_negative	20469	20469 (64%)	128	128 (64%)	25	25 (56%)	232	232 (64%)	271	271 (53%)	281	281 (57%)	101	101 (53%)	24	24 (67%)	18	18 (50%)	29	29 (64%)	16	16 (57%)	21	21 (54%)
LN_positive	11562	11562 (36%)	71	71 (36%)	20	20 (44%)	131	131 (36%)	238	238 (47%)	210	210 (43%)	89	89 (47%)	12	12 (33%)	18	18 (50%)	16	16 (36%)	12	12 (43%)	18	18 (46%)
unknown LN status	8077	8077 (0%)	64	64 (0%)	11	11 (0%)	102	102 (0%)	169	169 (0%)	137	137 (0%)	55	55 (0%)	7	7 (0%)	10	10 (0%)	13	13 (0%)	11	11 (0%)	12	12 (0%)
TNM Stage
Stage 1a	13641	13641 (91%)	77	77 (86%)	18	18 (95%)	117	117 (57%)	169	169 (57%)	190	190 (71%)	53	53 (47%)	13	13 (68%)	13	13 (57%)	13	13 (68%)	10	10 (63%)	10	10 (45%)
Stage 2	12634	12634 (44%)	78	78 (47%)	15	15 (41%)	175	175 (54%)	242	242 (52%)	222	222 (48%)	92	92 (55%)	13	13 (41%)	18	18 (50%)	14	14 (44%)	15	15 (58%)	19	19 (59%)
Stage 3	2433	2433 (8%)	12	12 (7%)	4	4 (11%)	31	31 (10%)	53	53 (11%)	46	46 (10%)	21	21 (13%)	6	6 (19%)	5	5 (14%)	5	5 (16%)	1	1 (4%)	3	3 (9%)
Unknown Stage	11400		96		19		142		214		170		79		11		10		26		13		19
Morphology
Carcinoma NST / ductal carcinomas	27200	27200 (77%)	180	180 (77%)	43	43 (88%)	350	350 (87%)	479	479 (82%)	433	433 (77%)	171	171 (80%)	32	32 (84%)	38	38 (95%)	44	44 (90%)	30	30 (83%)	32	32 (74%)
Other than medullary	26913		179		41		324		472		429		169		30		38		43		29		31
Medullary	287		1		2		26		7		4		2		2		0		1		1		1
Lobular	4618		23		3		20		60		76		24		3		1		1		3		2
Mixed, ductulolobular carcinoma (MDL)	1457		16		0		13		30		29		10		1		0		4		3		8
Mucinous carcinoma	566		4		1		5		2		9		1		0		0		0		0		0
Invasive micropapillary	108		1		0		0		0		0		1		0		0		0		0		0
Otherb	1451		9		2		14		14		18		8		2		1		0		0		1
Unknown Morphology	4708		30		7		63		93		63		30		5		6		9		3		8
eTable 2: Number of cases by subtype of breast cancer, as defined by individual tumor markers, and PTV/MSV carrier status for each gene.
PTV, protein truncating variants; MSV, missense variants; ER, estrogen receptor; PR, progesterone receptor; HER2, human epidermal growth factor receptor 2; LN, lymph node,
a The variable ‘Stage’ was collated by studies individually but largely reflects TNM staging. 35 non carriers and 1 BRCA1 PTV carrier were coded as Stage 0 but invasive cancers so these cancers were recoded as Stage 1 tumours;
b This category includes tumours also described as 'tubular', 'mixed', or 'other'
d Numbers of tumors and as a percentage (%) of tumors with known pathology

## Sheet: eTable3
	ATM PTV			BARD1 PTV			BRCA1 PTV			BRCA2 PTV			CHEK2 PTV			PALB2 PTV			RAD51C PTV			RAD51D PTV			BRCA1 MSV			BRCA2 MSV			TP53 PTV MSV
Pathology	OR	L95%CI	U95%CI	OR	L95%CI	U95%CI	OR	L95%CI	U95%CI	OR	L95%CI	U95%CI	OR	L95%CI	U95%CI	OR	L95%CI	U95%CI	OR	L95%CI	U95%CI	OR	L95%CI	U95%CI	OR	L95%CI	U95%CI	OR	L95%CI	U95%CI	OR	L95%CI	U95%CI
ER-status
ER-positive vs control	2.454	1.955	3.08	1.549	0.872	2.753	4.353	3.141	6.034	6.27	5.117	7.683	2.804	2.4	3.275	4.797	3.465	6.641	1.027	0.552	1.91	1.668	0.945	2.942	7.61	2.496	23.197	5.676	2.39	13.478	3.295	1.814	5.986
ER-negative vs control	1.039	0.646	1.671	6.906	3.942	12.097	33.1	24.613	44.512	7.966	6.218	10.205	1.743	1.315	2.31	6.959	4.699	10.306	4.071	2.184	7.587	3.409	1.722	6.747	59.585	20.876	170.065	5.383	1.772	16.349	3.69	1.627	8.366
ER-pos vs ER-neg case-only	2.254	1.413	3.594	0.243	0.135	0.438	0.14	0.111	0.176	0.86	0.706	1.048	1.697	1.298	2.218	0.697	0.507	0.959	0.241	0.121	0.48	0.468	0.235	0.932	0.144	0.078	0.269	1.086	0.433	2.724	1.082	0.507	2.309
PR-status
PR-positive vs control	2.357	1.834	3.028	1.619	0.858	3.055	3.907	2.735	5.581	6.166	4.957	7.671	2.786	2.355	3.296	4.654	3.283	6.597	1.192	0.61	2.329	1.681	0.888	3.185	7.497	2.373	23.686	4.71	1.844	12.032	2.794	1.444	5.406
PR-negative vs control	1.509	1.046	2.177	4.035	2.185	7.451	26.989	20.032	36.361	7.909	6.227	10.047	2.009	1.593	2.535	6.733	4.65	9.748	2.896	1.54	5.447	3.162	1.642	6.09	41.525	14.413	119.643	6.668	2.482	17.911	4.661	2.311	9.4
PR-pos vs PR-neg case-only	1.537	1.064	2.22	0.416	0.213	0.815	0.141	0.108	0.184	0.784	0.646	0.951	1.394	1.114	1.744	0.65	0.476	0.886	0.406	0.194	0.848	0.491	0.242	0.996	0.181	0.09	0.364	0.664	0.289	1.525	0.595	0.301	1.175
HER2-status
HER2-positive vs control	1.341	0.804	2.238	0.914	0.213	3.92	5.003	3.085	8.112	5.009	3.597	6.974	2.884	2.184	3.808	5.91	3.695	9.454	0.729	0.171	3.105	0.386	0.052	2.876	7.316	1.623	32.972	2.845	0.579	13.985	8.716	4.063	18.697
HER2-negative vs control	2.276	1.761	2.941	2.343	1.287	4.265	13.038	9.662	17.593	7.218	5.822	8.949	2.597	2.181	3.094	5.412	3.838	7.632	1.823	1.015	3.275	2.705	1.545	4.737	17.675	6.013	51.953	5.99	2.43	14.767	1.778	0.856	3.693
HER2-pos vs HER2-neg	0.64	0.381	1.074	0.413	0.096	1.782	0.327	0.215	0.497	0.601	0.448	0.806	1.073	0.815	1.412	1.118	0.744	1.678	0.358	0.083	1.543	0.15	0.02	1.11	0.412	0.122	1.388	0.441	0.1	1.938	3.613	1.617	8.071
Grade
Grade 1 vs control	1.273	0.812	1.997	2.873	1.309	6.306	2.388	1.346	4.237	1.621	1.063	2.472	1.838	1.409	2.399	1.504	0.78	2.899	1.772	0.791	3.971	1.31	0.449	3.824	1.654	0.179	15.285	1.988	0.403	9.817	0.751	0.17	3.321
Grade 2 vs control	2.035	1.554	2.665	2.225	1.163	4.257	6.025	4.253	8.535	6.542	5.235	8.177	2.906	2.439	3.461	5.217	3.664	7.429	0.784	0.35	1.759	1.078	0.491	2.367	13.342	4.332	41.098	4.252	1.586	11.398	2.652	1.326	5.306
Grade 3 vs control	3.359	2.55	4.426	3.742	2.003	6.99	24.66	18.257	33.309	9.553	7.624	11.97	2.294	1.847	2.849	8.104	5.717	11.486	3.388	1.903	6.034	4.934	2.786	8.737	38.153	13.184	110.413	11.38	4.668	27.744	4.718	2.36	9.432
Grade Case-only analyses
Grade 1	1			1			1			1			1			1			1			1			1			1			1
Grade2	1.722	1.09	2.72	0.709	0.312	1.611	2.086	1.22	3.565	3.641	2.46	5.389	1.567	1.209	2.03	3.142	1.717	5.75	0.404	0.151	1.08	0.942	0.289	3.065	5.713	0.753	43.358	1.971	0.43	9.028	3.184	0.729	13.912
Grade3	2.616	1.647	4.155	1.267	0.564	2.847	9.16	5.5	15.255	5.156	3.475	7.651	1.246	0.932	1.665	5.34	2.917	9.776	1.769	0.778	4.023	4.005	1.389	11.55	17.435	2.363	128.622	5.555	1.277	24.165	4.859	1.104	21.391
With constraint
Grade 1	1			1			1			1			1			1			1			1			1			1			1
Grade 2	1.585	1.292	1.945	1.216	0.786	1.881	3.765	3.082	4.6	1.812	1.584	2.072	1.067	0.936	1.216	2.001	1.606	2.493	1.728	1.06	2.815	2.715	1.591	4.636	3.369	1.972	5.756	2.576	1.407	4.715	1.858	1.094	3.156
Grade 3	2.512	1.668	3.783	1.479	0.618	3.538	14.177	9.499	21.158	3.282	2.51	4.292	1.139	0.877	1.478	4.004	2.58	6.215	2.984	1.124	7.925	7.373	2.53	21.49	11.351	3.889	33.133	6.634	1.98	22.227	3.451	1.196	9.96
LN-status
LN-positive vs control	2.007	1.496	2.693	3.469	1.894	6.355	10.136	7.336	14.004	7.661	6.122	9.587	2.99	2.483	3.602	6.3	4.424	8.971	1.687	0.841	3.383	2.924	1.564	5.469	17.467	5.77	52.882	6.676	2.57	17.34	3.884	1.983	7.61
LN-negative vs control	2.159	1.682	2.771	2.362	1.334	4.185	12.395	9.156	16.781	5.415	4.34	6.755	2.252	1.895	2.676	4.336	3.067	6.13	1.789	1.017	3.145	1.722	0.92	3.224	17.755	6.196	50.877	5.078	2.056	12.544	2.469	1.273	4.786
LN-pos vs LN-neg case only	0.969	0.721	1.302	1.487	0.822	2.689	0.768	0.616	0.957	1.411	1.181	1.686	1.299	1.082	1.56	1.518	1.137	2.027	0.895	0.444	1.807	1.807	0.934	3.499	0.756	0.406	1.405	1.249	0.587	2.658	1.385	0.713	2.691
Size
Size <=2cm vs control	2.063	1.6	2.661	2.643	1.514	4.615	9.636	7.023	13.222	5.464	4.371	6.83	2.302	1.937	2.735	3.929	2.76	5.593	1.293	0.699	2.39	1.662	0.877	3.15	19.073	6.62	54.955	5.466	2.235	13.366	2.115	1.03	4.343
Size 2-5cm vs control	2.267	1.679	3.059	2.65	1.328	5.29	12.673	9.191	17.475	7.35	5.803	9.31	3.082	2.539	3.742	6.901	4.798	9.925	2.393	1.268	4.515	2.414	1.23	4.74	14.356	4.59	44.905	6.489	2.433	17.308	3.863	1.851	8.061
Size >=5 cm vs control	2.093	0.966	4.538	4.428	1.025	19.125	13.608	7.88	23.5	10.138	6.626	15.512	3.689	2.391	5.692	6.936	3.511	13.702	1.278	0.172	9.496	6.575	2.189	19.744	48.947	11.863	201.954	2.328	0.139	38.878	6.161	1.376	27.575
Size Case-only analyses
Size <=2cm	1			1			1			1			1			1			1			1			1			1			1
Size 2-5cm	1.092	0.808	1.477	0.924	0.476	1.795	1.28	1.02	1.607	1.319	1.094	1.592	1.311	1.087	1.582	1.657	1.228	2.236	1.714	0.866	3.392	1.535	0.75	3.142	0.754	0.386	1.474	1.103	0.501	2.428	1.584	0.768	3.269
Size >=5 cm	0.95	0.436	2.068	1.358	0.32	5.768	1.105	0.679	1.798	1.558	1.051	2.312	1.51	0.984	2.318	1.965	1.041	3.707	0.946	0.125	7.182	3.513	1.158	10.66	1.902	0.643	5.631	0.898	0.117	6.872	1.904	0.429	8.446
With constraint
Size <=2cm	1			1			1			1			1			1			1			1			1			1			1
Size 2-5cm	1.047	0.813	1.347	1.015	0.589	1.75	1.163	0.972	1.392	1.285	1.108	1.49	1.275	1.095	1.484	1.526	1.207	1.929	1.382	0.794	2.404	1.747	1.039	2.937	1.04	0.622	1.74	1.041	0.542	2	1.477	0.841	2.594
Size >=5cm	1.095	0.661	1.815	1.03	0.346	3.064	1.353	0.944	1.937	1.651	1.227	2.221	1.626	1.2	2.204	2.328	1.457	3.722	1.909	0.63	5.778	3.053	1.08	8.627	1.082	0.387	3.028	1.083	0.294	3.998	2.182	0.708	6.729
Stage
Stage 1 vs control	1.944	1.446	2.614	2.859	1.497	5.46	9.996	7.082	14.108	4.691	3.66	6.012	2.272	1.863	2.771	3.227	2.14	4.867	1.406	0.699	2.827	1.863	0.919	3.777	12.473	3.971	39.177	4.837	1.757	13.314	1.584	0.663	3.781
Stage 2 vs control	1.944	1.452	2.603	2.867	1.449	5.675	12.597	9.142	17.357	7.103	5.637	8.95	2.866	2.368	3.468	5.922	4.101	8.551	1.666	0.837	3.316	2.632	1.391	4.982	11.453	3.709	35.363	8.48	3.315	21.692	4.049	1.973	8.306
Stage 3 vs control	1.654	0.9	3.043	4.159	1.407	12.291	10.933	6.772	17.653	8.396	5.964	11.82	3.58	2.577	4.973	7.419	4.332	12.706	3.459	1.375	8.701	3.631	1.316	10.019	26.082	6.217	109.416	1.104	0.057	21.359	3.612	1.024	12.744
Stage Case-only analyses
Stage 1	1			1			1			1			1			1			1			1			1			1			1
Stage2	1.048	0.759	1.447	0.929	0.464	1.86	1.201	0.942	1.531	1.447	1.183	1.768	1.212	0.994	1.478	1.809	1.284	2.548	1.13	0.519	2.459	1.562	0.761	3.208	0.853	0.394	1.847	1.59	0.707	3.576	1.778	0.786	4.022
Stage3	0.827	0.441	1.549	1.249	0.415	3.756	0.915	0.603	1.388	1.554	1.127	2.142	1.608	1.152	2.243	2.238	1.326	3.778	2.345	0.855	6.431	2.111	0.727	6.13	1.464	0.487	4.401	0.56	0.07	4.464	1.487	0.387	5.717
With constraint
Stage 1	1			1			1			1			1			1			1			1			1			1			1
Stage2	0.97	0.758	1.243	1.044	0.63	1.73	1.036	0.869	1.235	1.305	1.133	1.503	1.246	1.075	1.444	1.572	1.243	1.987	1.439	0.859	2.411	1.48	0.904	2.422	1.099	0.629	1.92	1.108	0.603	2.035	1.363	0.778	2.386
Stage3	0.942	0.574	1.545	1.09	0.397	2.991	1.073	0.754	1.525	1.703	1.283	2.26	1.553	1.156	2.087	2.47	1.546	3.947	2.071	0.738	5.812	2.19	0.818	5.865	1.208	0.396	3.687	1.227	0.364	4.14	1.857	0.606	5.693
Morphology
Carincoma No Special Type (NST) / ductal carcinomas	1			1			1			1			1			1			1			1			1			1			1
Lobular	0.755	0.486	1.174	0.435	0.134	1.415	0.395	0.25	0.626	0.824	0.626	1.083	0.959	0.748	1.231	0.81	0.525	1.249	0.628	0.19	2.079	0.193	0.026	1.417	0.145	0.02	1.065	0.601	0.181	1.99	0.445	0.105	1.883
Mucinous	1.173	0.432	3.184	1.359	0.185	9.989	0.821	0.331	2.035	0.234	0.058	0.942	1.061	0.543	2.074	0.297	0.041	2.127	-	-	-	-	-	-	-	-	-	-	-	-	-	-	-
Mixed ductal&lobular	1.616	0.952	2.742	-	-	-	0.766	0.432	1.358	1.165	0.796	1.705	1.164	0.791	1.714	0.885	0.461	1.699	0.55	0.073	4.143	-	-	-	1.641	0.559	4.812	1.312	0.389	4.428	7.011	3.04	16.167
Micropapillary	1.605	0.221	11.641	-	-	-	-	-	-	-	-	-	-	-	-	-	-	-	-	-	-	-	-	-	-	-	-	-	-	-	-	-	-
Othera	0.997	0.506	1.965	0.965	0.229	4.061	0.648	0.375	1.119	0.509	0.297	0.871	0.764	0.473	1.233	0.795	0.388	1.629	1.124	0.264	4.788	0.466	0.064	3.41	-	-	-	-	-	-	0.663	0.089	4.911
Micropapillary	1.605	0.221	11.641	-	-	-	-	-	-	-	-	-	-	-	-	-	-	-	-	-	-	-	-	-	-	-	-	-	-	-
Medullary vs non-medullary ductal carcinoma	0.575	0.08	4.141	3.415	0.793	14.699	5.242	3.343	8.221	1.156	0.538	2.482	0.765	0.282	2.073	0.989	0.242	4.042	7.291	1.668	31.858	-	-	-	1.293	0.173	9.654	2.373	0.31	18.154	2.396	0.317	18.119
eTable 3: Odds ratios for association between PTV and MSV carrier status and subtypes of breast cancer as defined by individual tumor markers (complete case analyses).
PTV, protein truncating variants; MSV, missense variants; OR, Odds Ratio; CI, Confidence Intervals; ER, estrogen receptor; PR, progesterone receptor, HER2; human epidermal growth factor receptor 2; LN, lymph node,
Case-control and case-only logistic or multinomial logistic regression analyses adjusted for age at diagnosis/interview and country; multinomial logistic regression was carried out with or without constraint to a linear model
Only individuals with complete data for each of the pathological markers were included in these analyses.
Empty cells indicate zero/insufficient events
a This category includes tumours also described as 'tubular', 'mixed', or 'other'
					-

## Sheet: eTable4
Intrinsic subtype	Intrinsic subtype (no age interaction term)a				Meta-analysis	Main effect (with age interaction term) c				Age-interaction c				Meta-analysis of age interaction term
Gene	OR	L95CI	U95CI	p-value	p-valuebheterogeneity	OR	L95CI	U95CI	p-value	OR	L95CI	U95CI	p-value age-interaction	OR	I2	p-value heterogeneity	p-value d age-interaction
ATM PTV
HR+HER2-lowgrade	1.96878	1.52132	2.54784	2.61223e-07	4.186e-07	1.6597	0.443842	6.20626	0.451523	1.00322	0.979919	1.02707	0.788823	1.00777	0	0.911	0.335
HR+HER2+	1.65901	0.93271	2.95088	0.0849102		1.93609	0.174613	21.4672	0.590422	0.996977	0.953592	1.04234	0.893894
HR+HER2-highgrade	4.9884	3.68248	6.75744	3.13653e-25		2.20126	0.463753	10.4485	0.320729	1.01505	0.987268	1.04362	0.291368
HR-HER2+	0.918682	0.359112	2.35018	0.859527		0.131353	0.000655609	26.3168	0.452867	1.03573	0.946489	1.13339	0.445065
TN	1.13937	0.598511	2.169	0.691196		0.636008	0.0269777	14.9941	0.778965	1.01068	0.954902	1.06972	0.713748
BARD1 PTV
HR+HER2-lowgrade	2.03471	1.11742	3.70498	0.0201766	0.004	14.0235	0.534609	367.855	0.113132	0.965366	0.910246	1.02382	0.239965	0.98113	0	0.845	0.35
HR+HER2+	0.0744886	NA	NA	0.872523		NA	NA	NA	NA	0.691053	0.00561755	85.011	0.880365
HR+HER2-highgrade	1.0847	0.215577	5.45779	0.921437		4.09011	NA	NA	0.749716	0.97373	0.828546	1.14435	0.746576
HR-HER2+	3.08088	0.671923	14.1263	0.147557		0.424761	NA	NA	0.870924	1.03332	0.877067	1.21741	0.695164
TN	10.0513	5.26529	19.1876	2.64405e-12		14.9567	0.450506	496.56	0.130086	0.992657	0.933051	1.05607	0.815567
BRCA1 PTV
HR+HER2-lowgrade	3.25859	2.21429	4.79541	2.06591e-09	2.504e-33	13.3299	2.29463	77.4361	0.00391169	0.970935	0.938291	1.00471	0.0909515	0.958882	0	0.755	7.05e-07
HR+HER2+	2.27269	1.16014	4.45218	0.0167153		34.0142	1.84262	627.892	0.0177484	0.943778	0.886028	1.00529	0.0724779
HR+HER2-highgrade	13.4993	9.15817	19.8983	1.7638e-39		109.29	19.5358	611.41	9.121e-08	0.95731	0.924792	0.990972	0.0133492
HR-HER2+	9.85331	5.70537	17.0169	2.27738e-16		32.0827	2.95434	348.403	0.00436957	0.976259	0.931535	1.02313	0.315262
TN	55.3188	40.5062	75.5482	1.5404e-140		682.257	161.887	2875.3	6.0637e-19	0.94843	0.921781	0.975848	0.000271285
BRCA2 PTV
HR+HER2-lowgrade	5.05205	4.03313	6.32839	4.12275e-45	1.209e-07	53.7974	18.3226	157.955	4.11075e-13	0.955582	0.936889	0.974647	6.55289e-06	0.962352	0	0.838	3.14e-11
HR+HER2+	5.27503	3.73294	7.45415	4.26034e-21		44.1998	9.58922	203.731	1.17665e-06	0.959575	0.932148	0.987809	0.00528787
HR+HER2-highgrade	11.5299	8.92047	14.9027	7.88132e-78		81.5609	24.0744	276.317	1.55228e-12	0.962993	0.941338	0.985146	0.00115577
HR-HER2+	3.37799	1.91132	5.97012	2.79644e-05		9.48876	0.596417	150.962	0.110964	0.980574	0.932168	1.03149	0.44758
TN	10.0712	7.61198	13.3248	8.18324e-59		50.2703	13.7741	183.469	3.01732e-09	0.969659	0.946505	0.993378	0.0124626
CHEK2 PTV
HR+HER2-lowgrade	2.65316	2.24515	3.13532	2.27125e-30	0.007	4.13381	1.75455	9.7395	0.00117138	0.991927	0.977015	1.00707	0.294256	0.99	0	0.879	0.052
HR+HER2+	3.17308	2.3619	4.26286	1.77916e-14		4.77548	1.22557	18.6079	0.0242541	0.99246	0.968567	1.01694	0.542691
HR+HER2-highgrade	3.01518	2.32795	3.90528	6.14006e-17		7.21078	1.92559	27.0022	0.0033612	0.983946	0.960683	1.00777	0.184932
HR-HER2+	2.21091	1.40553	3.47778	0.000597265		6.68908	0.940737	47.5625	0.0575747	0.979181	0.943424	1.01629	0.267658
TN	1.25189	0.8067	1.94277	0.316367		0.971587	0.108736	8.68139	0.979419	1.00458	0.966946	1.04369	0.81439	* excluded from meta-analysis
PALB2 PTV
HR+HER2-lowgrade	3.39021	2.35123	4.88829	6.1999e-11	0.003	9.83541	1.46541	66.0123	0.0186044	0.980672	0.947815	1.01467	0.261667	0.987294	0	0.97	0.176
HR+HER2+	5.70031	3.35043	9.69832	1.37002e-10		9.68761	0.736033	127.508	0.0841862	0.990172	0.945386	1.03708	0.675772
HR+HER2-highgrade	9.4319	6.24374	14.248	1.52908e-26		24.4921	2.91212	205.988	0.00324249	0.982432	0.945281	1.02104	0.367516
HR-HER2+	5.41352	2.80615	10.4436	4.71258e-07		5.04202	0.208145	122.136	0.319819	1.00131	0.94589	1.05997	0.964107
TN	8.04694	5.16966	12.5257	2.54296e-20		11.8683	1.24679	112.975	0.0314116	0.99285	0.953468	1.03386	0.728218
RAD51C PTV
HR+HER2-lowgrade	1.16799	0.605188	2.25417	0.643445	0.013	0.229575	0.00196575	26.8115	0.544604	1.02705	0.94978	1.1106	0.503631			0.452	0.575
HR+HER2+	0.0172079	NA	NA	0.83955		NA	NA	NA	NA	0.846073	0.0864475	8.28062	0.8858	* excluded from meta-analysis
HR+HER2-highgrade	2.00669	0.816392	4.93246	0.129048		62.9386	0.460927	8594.14	0.0986949	0.938245	0.855643	1.02882	0.17521	0.987664	0
HR-HER2+	1.74056	0.40777	7.42958	0.454175		0.191908	1.31535e-05	2799.91	0.735786	1.03849	0.885497	1.21791	0.642325
TN	6.19383	3.16539	12.1197	1.01322e-07		22.679	0.466395	1102.8	0.115235	0.976847	0.91183	1.0465	0.505026
RAD51D PTV
HR+HER2-lowgrade	1.28614	0.65421	2.52848	0.465611	0.005	0.919237	0.0126389	66.8569	0.969287	1.00551	0.933241	1.08338	0.885185	0.977189	0	0.921	0.283
HR+HER2+	0.49614	0.0692209	3.55609	0.485501		NA	NA	NA	NA	0.957998	0.78218	1.17334	0.678304
HR+HER2-highgrade	4.8189	2.32852	9.97277	2.2583e-05		22.4747	0.369084	1368.56	0.137665	0.971806	0.901025	1.04815	0.458566
HR-HER2+	0.0120385	NA	NA	0.873606		NA	NA	NA	NA	0.937597	0.678531	1.29557	0.69615
TN	6.18515	2.99109	12.79	8.84502e-07		57.4095	0.995677	3310.16	0.0502453	0.958883	0.888894	1.03438	0.277588
BRCA1 MSV
HR+HER2-lowgrade	7.15301	2.19509	23.3091	0.00109686	0.017	NA	NA	NA	0.0318134	0.901389	0.800245	1.01532	0.0873333	0.877689	0	0.979
HR+HER2+	4.20192	0.526517	33.5339	0.175531		NA	NA	NA	0.0647401	0.833952	0.658202	1.05663	0.132638
HR+HER2-highgrade	23.7103	6.69713	83.9434	9.19279e-07		NA	NA	NA	0.00783683	0.872984	0.759784	1.00305	0.05524
HR-HER2+	15.8316	3.02339	82.9003	0.00107657		NA	NA	NA	0.0401347	0.885137	0.746156	1.05001	0.161498
TN	82.6393	28.6489	238.378	3.15294e-16		NA	NA	NA	0.000468003	0.865996	0.770309	0.973568	0.0160241
BRCA2 MSV
HR+HER2-lowgrade	3.72997	1.45611	9.55471	0.00608928	0.271	36.9099	0.329872	4129.91	0.133823	0.957042	0.87732	1.04401	0.322432	0.96228	0	0.999
HR+HER2+	4.02006	0.869278	18.5912	0.0749672		15.9983	0.0107725	23759	0.456847	0.973367	0.846795	1.11886	0.704094
HR+HER2-highgrade	16.074	6.19343	41.7172	1.1472e-08		141.61	1.16709	17182.5	0.0430655	0.95876	0.875984	1.04936	0.360622
HR-HER2+	0.559886	NA	NA	0.971523		6.15757e-10	1.26467e-143	NA	0.892585	1.29384	0.0191293	87.5108	0.904631
TN	6.89061	1.89022	25.119	0.00344752		30.8495	0.0426365	22321	0.307361	0.970907	0.856327	1.10082	0.644934
TP53 PTV MSV
HR+HER2-lowgrade	1.397	0.623304	3.13107	0.416831	0.035	77.7927	2.83456	2134.97	0.00998065	0.928988	0.875706	0.985513	0.0145171	0.989308	0	0.879
HR+HER2+	7.13918	3.3349	15.2832	4.16195e-07		560.104	22.0956	14198.1	0.000124725	0.920652	0.866824	0.977823	0.0071545
HR+HER2-highgrade	3.39665	1.36367	8.46041	0.00863618		3.88031	0.0332445	452.911	0.576616	0.998041	0.92498	1.07687	0.959675
HR-HER2+	5.89468	2.11987	16.3912	0.000674079		988.669	15.7896	61905.9	0.00108601	0.902393	0.826034	0.985811	0.0228013
TN	1.71374	0.425267	6.90606	0.448728		70.5168	0.424388	11717.1	0.102804	0.932939	0.845377	1.02957	0.167452
eTable 4: Odds ratios for association between PTV and MSV carrier status and intrinsic subtypes of breast cancer following MICE imputation– analyses with and without an age interaction term.
PTV, protein truncating variants; MSV, missense variants; HR, Hormone receptor; HER2, human epidermal growth factor receptor 2; TN, triple negative; OR, Odds Ratio; CI, Confidence Intervals
a Multinomial logistic regression with controls as baseline, adjusted for country and age as a continous covariate, based on 100 imputations using MICE as described in the Methods (See also Figures 1 and 2, and eFigure 6)
b heterogeneity p-value for meta-analysed main effect; fixed effect meta-analysis was carried out using the metan command in Stata.
c Multinomial logistic regression with controls as baseline, adjusted for country and age and including an age*variant interaction term. based on 100 imputations using MICE as described in the Methods
d Statistical test of meta-analysed age-interaction term (Wald test p-values for the combined interaction ORs)
Statistical test for difference between BRCA1 PTV and BRCA1 MSV for each subtype, and between BRCA2 PTV and BRCA2 MSV for each subtype p > 0.05

## Sheet: eTable5
Gene	Model including Size					Model including LN					Model including size and LN					Model including LN and Size jointly (but not intrinsic subtypes)
		OR	L95%CI	U95%CI	P value		OR	L95%CI	U95%CI	P value		OR	L95%CI	U95%CI	P value		OR	L95%CI	U95%CI	P value
ATM PTV
	Size (unadjusted)	1.049	0.819	1.343	0.707	LN (unadjusted)	0.958005	0.70743	1.29733	0.781534	Size (adjusted LN & subtypes)	1.066	0.822	1.382	0.629	Size (adjusted LN)	1.071	0.828	1.386	0.602
	Size (adjusted subtypes)	1.047	0.815	1.344	0.721	LN (adjusted subtypes)	0.902071	0.664495	1.22459	0.508712	LN (adjusted Size & subtypes)	0.895308	0.651796	1.2298	0.494732	LN (adjusted Size)	0.938841	0.684709	1.2873	0.695163
	HR+HER2-lowgrade	1				HR+HER2-lowgrade	1				HR+HER2-lowgrade	1
	HR+HER2+	0.859314	0.466669	1.58232	0.62643	HR+HER2+	0.868595	0.471107	1.60146	0.651757	HR+HER2+	0.864115	0.468716	1.59306	0.639818
	HR+HER2-highgrade	2.51316	1.82958	3.45216	1.27376e-08	HR+HER2-highgrade	2.55138	1.86379	3.49264	5.03695e-09	HR+HER2-highgrade	2.53615	1.8445	3.48716	1.01593e-08
	HR-HER2+	0.473857	0.183487	1.22374	0.122866	HR-HER2+	0.475303	0.183306	1.23244	0.126005	HR-HER2+	0.477277	0.184616	1.23387	0.126936
	TN	0.5829	0.301827	1.12572	0.107985	TN	0.584352	0.303392	1.1255	0.108175	TN	0.581112	0.300904	1.12226	0.105991
BARD1 PTV
	Size (unadjusted)	1.014	0.602	1.708	0.959	LN (unadjusted)	1.50215	0.830611	2.71663	0.178295	Size (adjusted LN & subtypes)	0.764	0.438	1.333	0.343	Size (adjusted LN)	0.907	0.523	1.572	0.728
	Size (adjusted subtypes)	0.849	0.5	1.442	0.545	LN (adjusted subtypes)	1.57983	0.868742	2.87297	0.133924	LN (adjusted Size & subtypes)	1.68678	0.902463	3.15273	0.101346	LN (adjusted Size)	1.55239	0.833606	2.89096	0.165657
	HR+HER2-lowgrade	1				HR+HER2-lowgrade	1				HR+HER2-lowgrade	1
	HR+HER2+	NA	NA	NA	NA	HR+HER2+	0.0490639	2.36619e-06	1017.36	0.552213	HR+HER2+	NA	NA	NA	NA
	HR+HER2-highgrade	0.548927	0.107904	2.7925	0.469891	HR+HER2-highgrade	0.504997	0.0995088	2.56281	0.409721	HR+HER2-highgrade	0.53022	0.104033	2.70234	0.445127
	HR-HER2+	1.54587	0.320237	7.46235	0.58761	HR-HER2+	1.39218	0.287521	6.74094	0.680975	HR-HER2+	1.46825	0.302523	7.12595	0.633693
	TN	4.95637	2.50899	9.79106	4.06108e-06	TN	4.76677	2.44001	9.31231	4.86209e-06	TN	5.01084	2.53723	9.89601	3.45861e-06
BRCA1 PTV
	Size (unadjusted)	1.162	0.967	1.397	0.109	LN (unadjusted)	0.761748	0.608359	0.953812	0.0176841	Size (adjusted LN & subtypes)	0.922	0.759	1.119	0.412	Size (adjusted LN)	1.268	1.047	1.535	0.015
	Size (adjusted subtypes)	0.838	0.694	1.011	0.065	LN (adjusted subtypes)	0.758467	0.604076	0.952319	0.017281	LN (adjusted Size & subtypes)	0.763041	0.601657	0.967713	0.0257034	LN (adjusted Size)	0.704102	0.556528	0.890808	0.00346145
	HR+HER2-lowgrade	1				HR+HER2-lowgrade	1				HR+HER2-lowgrade	1
	HR+HER2+	0.671574	0.341584	1.32036	0.248391	HR+HER2+	0.670141	0.340593	1.31855	0.246397	HR+HER2+	0.670141	0.340593	1.31855	0.246397
	HR+HER2-highgrade	4.28729	2.9256	6.28276	8.28818e-14	HR+HER2-highgrade	4.30466	2.93317	6.31742	8.79054e-14	HR+HER2-highgrade	4.30466	2.93317	6.31742	8.79e-14
	HR-HER2+	2.92701	1.66307	5.15157	0.000196481	HR-HER2+	2.93631	1.66746	5.17071	0.000190749	HR-HER2+	2.93631	1.66746	5.17071	0.000190749
	TN	16.4331	12.0092	22.4866	1.59435e-68	TN	16.4771	12.0111	22.6039	1.36958e-67	TN	16.4771	12.0111	22.6039	1.37e-67
BRCA2 PTV
	Size (unadjusted)	1.293	1.118	1.496	0.001	LN (unadjusted)	1.4749	1.22581	1.77461	3.83563e-05	Size (adjusted LN & subtypes)	1.141	0.978	1.331	0.093	Size (adjusted LN)	1.199	1.029	1.397	0.02
	Size (adjusted subtypes)	1.226	1.058	1.421	0.007	LN (adjusted subtypes)	1.43088	1.18591	1.72646	0.000184301	LN (adjusted Size & subtypes)	1.37276	1.12772	1.67104	0.0015879	LN (adjusted Size)	1.38374	1.1391	1.68092	0.00106765
	HR+HER2-lowgrade	1				HR+HER2-lowgrade	1				HR+HER2-lowgrade	1
	HR+HER2+	0.968666	0.694433	1.35119	0.851289	HR+HER2+	0.956825	0.686153	1.33427	0.794754	HR+HER2+	0.946015	0.677843	1.32028	0.74419
	HR+HER2-highgrade	2.16453	1.72972	2.70863	1.48469e-11	HR+HER2-highgrade	2.15816	1.72737	2.69638	1.27457e-11	HR+HER2-highgrade	2.11001	1.68425	2.6434	8.37732e-11
	HR-HER2+	0.596402	0.339916	1.04642	0.0715809	HR-HER2+	0.597624	0.340837	1.04787	0.0723746	HR-HER2+	0.58378	0.332583	1.0247	0.0607996
	TN	1.83774	1.42985	2.36199	2.00973e-06	TN	1.89082	1.4739	2.42569	5.38516e-07	TN	1.84672	1.43569	2.37544	1.79475e-06
CHEK2 PTV
	Size (unadjusted)	1.277	1.1	1.483	0.001	LN (unadjusted)	1.29516	1.07247	1.56411	0.0072156	Size (adjusted LN & subtypes)	1.263	1.077	1.481	0.004	Size (adjusted LN)	1.216	1.038	1.423	0.015
	Size (adjusted subtypes)	1.33	1.14	1.55	0.00022	LN (adjusted subtypes)	1.28271	1.06052	1.55144	0.0103034	LN (adjusted Size & subtypes)	1.19356	0.978621	1.4557	0.0807019	LN (adjusted Size)	1.21162	0.994117	1.47671	0.0572344
	HR+HER2-lowgrade	1				HR+HER2-lowgrade	1				HR+HER2-lowgrade	1
	HR+HER2+	1.13979	0.83446	1.55684	0.410822	HR+HER2+	1.15162	0.844903	1.56967	0.371649	HR+HER2+	1.12541	0.824028	1.53703	0.457532
	HR+HER2-highgrade	1.0615	0.818688	1.37634	0.652433	HR+HER2-highgrade	1.09514	0.846343	1.41709	0.489439	HR+HER2-highgrade	1.04693	0.806949	1.35827	0.729918
	HR-HER2+	0.777645	0.491937	1.22929	0.281752	HR-HER2+	0.801937	0.508144	1.26559	0.343046	HR-HER2+	0.765616	0.484034	1.21101	0.253618
	TN	0.441601	0.2845	0.685454	0.000268905	TN	0.4652	0.299887	0.72164	0.000634905	TN	0.444183	0.286136	0.689527	0.000298289
PALB2 PTV
	Size (unadjusted)	1.52	1.203	1.921	0.0005	LN (unadjusted)	1.48402	1.11148	1.98142	0.00743698	Size (adjusted LN & subtypes)	1.322	1.033	1.692	0.027	Size (adjusted LN)	1.426	1.117	1.821	0.004
	Size (adjusted subtypes)	1.406	1.109	1.782	0.005	LN (adjusted subtypes)	1.38368	1.03381	1.85197	0.0289983	LN (adjusted Size & subtypes)	1.26295	0.931925	1.71155	0.132236	LN (adjusted Size)	1.30502	0.964809	1.76521	0.0840783
	HR+HER2-lowgrade	1				HR+HER2-lowgrade	1				HR+HER2-lowgrade	1
	HR+HER2+	1.60756	0.938224	2.75441	0.0840118	HR+HER2+	1.62413	0.947581	2.78371	0.0777136	HR+HER2+	1.58258	0.923384	2.71237	0.0949213
	HR+HER2-highgrade	2.58611	1.75935	3.80139	1.3354e-06	HR+HER2-highgrade	2.66072	1.81531	3.89984	5.26111e-07	HR+HER2-highgrade	2.53419	1.72288	3.72755	2.32344e-06
	HR-HER2+	1.44359	0.751106	2.77453	0.270735	HR-HER2+	1.50824	0.785287	2.89676	0.217165	HR-HER2+	1.41961	0.737725	2.73178	0.294109
	TN	2.18737	1.44111	3.32008	0.000236681	TN	2.32051	1.53481	3.50845	6.57579e-05	TN	2.1942	1.44496	3.33192	0.000226938
RAD51C PTV
	Size (unadjusted)	1.525	0.841	2.766	0.165	LN (unadjusted)	0.908627	0.454246	1.81753	0.786479	Size (adjusted LN & subtypes)	1.33	0.694	2.548	0.39	Size (adjusted LN)	1.606	0.859	3.003	0.138
	Size (adjusted subtypes)	1.251	0.676	2.315	0.476	LN (adjusted subtypes)	0.90969	0.453253	1.82577	0.790015	LN (adjusted Size & subtypes)	0.821963	0.397433	1.69997	0.596937	LN (adjusted Size)	0.778001	0.37572	1.611	0.49908
	HR+HER2-lowgrade	1				HR+HER2-lowgrade	1				HR+HER2-lowgrade	1
	HR+HER2+	0.0305862	1.14479e-06	817.192	0.502518	HR+HER2+	NA	NA	NA	NA	HR+HER2+	NA	NA	NA	NA
	HR+HER2-highgrade	1.59337	0.604399	4.20056	0.346245	HR+HER2-highgrade	1.71844	0.660863	4.46847	0.266813	HR+HER2-highgrade	1.61646	0.613977	4.25577	0.330887
	HR-HER2+	1.39032	0.302244	6.39546	0.672126	HR-HER2+	1.51927	0.333083	6.92972	0.5891	HR-HER2+	1.41114	0.306388	6.49934	0.658516
	TN	5.03568	2.26616	11.1899	7.24489e-05	TN	5.37722	2.46637	11.7235	2.33647e-05	TN	5.01349	2.25905	11.1264	7.38317e-05
RAD51D PTV
	Size (unadjusted)	1.647	1.011	2.684	0.045	LN (unadjusted)	1.77901	0.91571	3.45619	0.089114	Size (adjusted LN & subtypes)	1.299	0.769	2.196	0.328	Size (adjusted LN)	1.478	0.883	2.475	0.137
	Size (adjusted subtypes)	1.438	0.872	2.372	0.155	LN (adjusted subtypes)	1.70789	0.873573	3.33904	0.117626	LN (adjusted Size & subtypes)	1.58766	0.78449	3.21312	0.198736	LN (adjusted Size)	1.57286	0.781327	3.16627	0.204545
	HR+HER2-lowgrade	1				HR+HER2-lowgrade	1				HR+HER2-lowgrade	1
	HR+HER2+	0.388817	0.0520301	2.9056	0.357289	HR+HER2+	0.379301	0.0507069	2.83728	0.345054	HR+HER2+	0.374691	0.0499604	2.81009	0.339627
	HR+HER2-highgrade	3.3678	1.46401	7.74727	0.00427998	HR+HER2-highgrade	3.33537	1.45746	7.63294	0.00434778	HR+HER2-highgrade	3.25064	1.40944	7.49706	0.00569417
	HR-HER2+	NA	NA	NA	NA	HR-HER2+	NA	NA	NA	NA	HR-HER2+	NA	NA	NA	NA
	TN	4.5364	2.01314	10.2223	0.000264354	TN	4.73784	2.12239	10.5764	0.000146644	TN	4.57774	2.03041	10.3209	0.000244987
BRCA1 MSV
	Size (unadjusted)	1.073	0.677	1.699	0.765	LN (unadjusted)	0.731955	0.39193	1.36697	0.327532	Size (adjusted LN & subtypes)	0.893	0.548	1.457	0.651	Size (adjusted LN)	1.152	0.711	1.867	0.565
	Size (adjusted subtypes)	0.829	0.52	1.321	0.431	LN (adjusted subtypes)	0.723565	0.38742	1.35137	0.310012	LN (adjusted Size & subtypes)	0.770633	0.404375	1.46863	0.428436	LN (adjusted Size)	0.722718	0.378373	1.38044	0.325355
	HR+HER2-lowgrade	1				HR+HER2-lowgrade	1				HR+HER2-lowgrade	1
	HR+HER2+	0.575092	0.0771465	4.28705	0.589356	HR+HER2+	0.569204	0.0761332	4.25561	0.582999	HR+HER2+	0.58209	0.0777699	4.35682	0.598259
	HR+HER2-highgrade	3.46647	1.20256	9.99239	0.0213666	HR+HER2-highgrade	3.39147	1.17637	9.77762	0.023782	HR+HER2-highgrade	3.54161	1.22503	10.2389	0.0195602
	HR-HER2+	2.19909	0.478396	10.1088	0.311265	HR-HER2+	2.17802	0.475866	9.96872	0.315839	HR-HER2+	2.24891	0.489877	10.3242	0.297293
	TN	11.7981	5.45099	25.5357	3.7402e-10	TN	11.2817	5.22273	24.3698	6.9732e-10	TN	11.7565	5.43175	25.446	3.96323e-10
BRCA2 MSV
	Size (unadjusted)	1.001	0.523	1.912	0.999	LN (unadjusted)	1.20922	0.558477	2.61821	0.629815	Size (adjusted LN & subtypes)	0.888	0.45	1.751	0.731	Size (adjusted LN)	0.961	0.492	1.879	0.908
	Size (adjusted subtypes)	0.918	0.477	1.767	0.797	LN (adjusted subtypes)	1.09871	0.503825	2.39601	0.812928	LN (adjusted Size & subtypes)	1.16185	0.519061	2.60066	0.715179	LN (adjusted Size)	1.22921	0.55155	2.73949	0.613751
	HR+HER2-lowgrade	1				HR+HER2-lowgrade	1				HR+HER2-lowgrade	1
	HR+HER2+	1.07588	0.243562	4.75244	0.923126	HR+HER2+	1.05324	0.238032	4.66033	0.945504	HR+HER2+	1.06136	0.239918	4.69527	0.93744
	HR+HER2-highgrade	4.37524	1.91111	10.0165	0.000478369	HR+HER2-highgrade	4.21898	1.84963	9.62346	0.000622351	HR+HER2-highgrade	4.32777	1.89091	9.90505	0.000524416
	HR-HER2+	NA	NA	NA	NA	HR-HER2+	NA	NA	NA	NA	HR-HER2+	NA	NA	NA	NA
	TN	1.8558	0.550301	6.25839	0.318797	TN	1.80586	0.537811	6.0637	0.338897	TN	1.85326	0.549254	6.25313	0.320084
TP53 MSV PTV
	Size (unadjusted)	1.41	0.817	2.436	0.217	LN (unadjusted)	1.37513	0.721601	2.62052	0.332933	Size (adjusted LN & subtypes)	1.281	0.717	2.29	0.403	Size (adjusted LN)	1.336	0.75	2.38	0.326
	Size (adjusted subtypes)	1.356	0.781	2.355	0.28	LN (adjusted subtypes)	1.21713	0.634087	2.33628	0.554774	LN (adjusted Size & subtypes)	1.12657	0.568459	2.23263	0.732733	LN (adjusted Size)	1.23929	0.630411	2.43624	0.533883
	HR+HER2-lowgrade	1				HR+HER2-lowgrade	1				HR+HER2-lowgrade	1
	HR+HER2+	4.39735	1.64758	11.7364	0.00310806	HR+HER2+	4.51399	1.69433	12.0261	0.00257297	HR+HER2+	4.36376	1.6314	11.6724	0.00333603
	HR+HER2-highgrade	2.1841	0.782001	6.1001	0.136033	HR+HER2-highgrade	2.24555	0.804545	6.26749	0.122422	HR+HER2-highgrade	2.1577	0.769811	6.04778	0.143613
	HR-HER2+	3.39422	1.08255	10.6422	0.0360817	HR-HER2+	3.51162	1.11851	11.0249	0.0314113	HR-HER2+	3.36003	1.06969	10.5542	0.0379559
	TN	1.03489	0.237488	4.50966	0.96358	TN	1.0799	0.248486	4.69315	0.918326	TN	1.03515	0.237638	4.50914	0.963296
eTable 5: Association between breast cancer genes and intrinsic subtypes - Joint models of intrinsic subtype, tumor size and lymph node involvement
PTV, protein truncating variants; MSV, missense variants; ER, estrogen receptor; PR, progesterone receptor; HER2, human epidermal growth factor receptor 2; LN, lymph node,
Analyses were carried out using mulinomial or logistic regression, after multiple imputation using MICE

## Sheet: eTable6
	ATM PTV			BARD1 PTV				BRCA1 PTV		BRCA2 PTV			CHEK2 PTV			PALB2 PTV			RAD51C PTV			RAD51D PTV			Non-carriers
Age (years)	ER-positive	ER-neg nonTN	TN	ER-positive	ER-neg nonTN	TN	ER-positive	ER-neg nonTN	TN	ER-positive	ER-neg nonTN	TN	ER-positive	ER-neg nonTN	TN	ER-positive	ER-neg nonTN	TN	ER-positive	ER-neg nonTN	TN	ER-positive	ER-neg nonTN	TN	ER-positive	ER-neg nonTN	TN
25	0.751634	0.103325	0.145041	0.229009	0.157863	0.613129	0.143398	0.111461	0.745141	0.541189	0.286696	0.172115	0.706201	0.195303	0.0984959	0.462854	0.201475	0.335671	0.259499	0.145234	0.595267	0.357246	0.100194	0.54256	0.572536	0.187097	0.240366
26	0.759682	0.100216	0.140102	0.236952	0.156744	0.606303	0.148985	0.111128	0.739887	0.551781	0.280506	0.167713	0.714273	0.189561	0.0961658	0.47375	0.197892	0.328358	0.268139	0.144011	0.58785	0.367564	0.0989256	0.53351	0.583148	0.182872	0.23398
27	0.767607	0.0971537	0.135239	0.245152	0.15559	0.599258	0.1548	0.110782	0.734419	0.562394	0.274305	0.163302	0.722264	0.183906	0.0938298	0.484752	0.194275	0.320973	0.277033	0.142752	0.580214	0.378094	0.0976317	0.524275	0.593759	0.178647	0.227594
28	0.775411	0.0941383	0.130451	0.253619	0.154398	0.591983	0.160857	0.110421	0.728723	0.573028	0.268091	0.158882	0.730176	0.178337	0.0914869	0.495863	0.190621	0.313516	0.286192	0.141456	0.572352	0.38884	0.096311	0.514849	0.60437	0.174422	0.221209
29	0.783098	0.0911684	0.125734	0.262367	0.153166	0.584467	0.167172	0.110044	0.722784	0.583682	0.261864	0.154454	0.738013	0.172851	0.0891364	0.507083	0.186932	0.305985	0.295627	0.140121	0.564251	0.399811	0.0949628	0.505226	0.614979	0.170197	0.214824
30	0.790669	0.088243	0.121088	0.271411	0.151893	0.576696	0.173761	0.109652	0.716587	0.594358	0.255626	0.150016	0.745777	0.167446	0.0867775	0.518415	0.183206	0.298379	0.305352	0.138745	0.555903	0.411013	0.0935862	0.495401	0.625588	0.165973	0.208439
31	0.798128	0.0853611	0.116511	0.280765	0.150576	0.568659	0.180644	0.109242	0.710114	0.605054	0.249375	0.145571	0.753472	0.162119	0.0844095	0.529861	0.179442	0.290697	0.31538	0.137326	0.547294	0.422454	0.0921802	0.485366	0.636196	0.161749	0.202056
32	0.805477	0.0825217	0.112002	0.290446	0.149213	0.56034	0.18784	0.108813	0.703347	0.615772	0.243112	0.141116	0.7611	0.156869	0.0820315	0.541421	0.175641	0.282938	0.325726	0.135862	0.538412	0.434142	0.0907439	0.475114	0.646803	0.157525	0.195672
33	0.812549	0.0797469	0.107705	0.30019	0.147736	0.552073	0.195147	0.108294	0.696559	0.626303	0.236876	0.136822	0.768511	0.151738	0.0797517	0.552813	0.171798	0.27539	0.336102	0.134297	0.529601	0.445739	0.0892516	0.465009	0.657164	0.153321	0.189515
34	0.81952	0.0770114	0.103469	0.310276	0.146208	0.543516	0.202791	0.107751	0.689458	0.636856	0.230626	0.132518	0.775863	0.146677	0.07746	0.564316	0.167917	0.267767	0.346807	0.132683	0.52051	0.457583	0.0877277	0.454689	0.667524	0.149117	0.183359
35	0.826393	0.0743146	0.0992925	0.320721	0.144625	0.534654	0.210795	0.107183	0.682023	0.64743	0.224364	0.128206	0.783161	0.141683	0.0751556	0.575934	0.163997	0.260068	0.357856	0.131017	0.511128	0.469681	0.0861711	0.444148	0.677884	0.144913	0.177203
36	0.83317	0.0716556	0.0951749	0.331546	0.142984	0.52547	0.219184	0.106587	0.674229	0.658027	0.218088	0.123885	0.790406	0.136756	0.0728378	0.587668	0.160039	0.252293	0.369265	0.129296	0.501439	0.482041	0.0845807	0.433379	0.688243	0.140709	0.171047
37	0.839852	0.0690336	0.0911145	0.342771	0.141283	0.515946	0.227988	0.105961	0.66605	0.668646	0.2118	0.119555	0.797601	0.131893	0.0705059	0.59952	0.15604	0.24444	0.381052	0.127519	0.491429	0.494671	0.0829555	0.422373	0.698602	0.136506	0.164892
38	0.846416	0.0664264	0.0871581	0.35433	0.139441	0.506229	0.237156	0.105237	0.657608	0.679282	0.205437	0.115281	0.804746	0.127056	0.0681985	0.611433	0.151943	0.236623	0.393142	0.125614	0.481244	0.507473	0.0812531	0.411274	0.708922	0.132257	0.158821
39	0.85289	0.0638545	0.0832552	0.36633	0.13753	0.496141	0.246795	0.104475	0.64873	0.689942	0.199059	0.110998	0.811846	0.122279	0.0658752	0.623468	0.147805	0.228727	0.405644	0.123644	0.470712	0.520558	0.079513	0.399929	0.719243	0.128008	0.152749
40	0.859278	0.0613172	0.0794049	0.378795	0.135544	0.485661	0.256944	0.103673	0.639384	0.700628	0.192667	0.106705	0.818904	0.11756	0.0635352	0.635626	0.143624	0.22075	0.418579	0.121607	0.459815	0.533938	0.0777338	0.388329	0.729564	0.123759	0.146677
41	0.86558	0.0588138	0.0756061	0.391755	0.133479	0.474766	0.267644	0.102827	0.62953	0.711337	0.18626	0.102403	0.825923	0.112899	0.0611779	0.647909	0.1394	0.212691	0.43197	0.119497	0.448533	0.547621	0.0759142	0.376465	0.739886	0.119509	0.140605
42	0.871798	0.0563437	0.0718578	0.405239	0.131331	0.46343	0.27894	0.101934	0.619126	0.722072	0.179838	0.0980897	0.832904	0.108294	0.0588024	0.660319	0.135132	0.204549	0.445841	0.117312	0.436847	0.561618	0.0740528	0.364329	0.750209	0.115259	0.134532
43	0.876156	0.0543437	0.0695005	0.414662	0.12897	0.456368	0.286797	0.100582	0.612621	0.730056	0.1745	0.0954439	0.837938	0.104558	0.0575041	0.669111	0.131414	0.199475	0.455479	0.115018	0.429503	0.571149	0.072275	0.356576	0.757561	0.111699	0.13074
44	0.880473	0.0523622	0.0671652	0.42434	0.126544	0.449115	0.294947	0.0991797	0.605873	0.738061	0.169148	0.0927911	0.842958	0.100853	0.0561891	0.677965	0.127669	0.194366	0.465346	0.11267	0.421984	0.580819	0.0704714	0.34871	0.764914	0.108138	0.126948
45	0.884749	0.050399	0.0648515	0.434286	0.124052	0.441662	0.303405	0.0977242	0.59887	0.746088	0.163781	0.0901312	0.847966	0.0971763	0.0548572	0.686883	0.123897	0.18922	0.475451	0.110265	0.414283	0.590629	0.0686416	0.340729	0.772268	0.104576	0.123155
46	0.888987	0.048454	0.0625591	0.444509	0.12149	0.434001	0.312191	0.0962126	0.591596	0.754136	0.1584	0.0874642	0.852963	0.0935286	0.053508	0.695865	0.120098	0.184037	0.485804	0.107802	0.406395	0.600583	0.0667849	0.332632	0.779624	0.101014	0.119362
47	0.893185	0.0465268	0.0602878	0.455022	0.118856	0.426123	0.321323	0.0946413	0.584036	0.762205	0.153005	0.0847901	0.85795	0.089909	0.0521411	0.704912	0.116271	0.178817	0.496412	0.105277	0.398311	0.610685	0.0649008	0.324414	0.78698	0.0974516	0.115568
48	0.895819	0.0450608	0.0591206	0.461278	0.11635	0.422372	0.326628	0.0928987	0.580473	0.767689	0.148811	0.0835004	0.861168	0.0871457	0.0516861	0.710577	0.113179	0.176244	0.502684	0.102945	0.394371	0.616508	0.0632686	0.320223	0.791666	0.0946638	0.11367
49	0.898436	0.0436036	0.0579603	0.467631	0.113806	0.418564	0.332046	0.0911192	0.576835	0.773185	0.144607	0.0822077	0.864382	0.0843957	0.0512218	0.716265	0.110074	0.173661	0.509039	0.100581	0.390379	0.622373	0.0616249	0.316002	0.796351	0.0918762	0.111772
50	0.901038	0.0421552	0.0568071	0.474083	0.111221	0.414695	0.337579	0.0893018	0.573119	0.778695	0.140393	0.0809119	0.867593	0.0816589	0.050748	0.721976	0.106956	0.171067	0.51548	0.0981862	0.386334	0.628279	0.0599696	0.311751	0.801036	0.0890889	0.109875
51	0.903624	0.0407155	0.0556608	0.480637	0.108596	0.410766	0.343232	0.0874452	0.569323	0.784217	0.13617	0.079613	0.8708	0.0789351	0.0502645	0.727711	0.103826	0.168463	0.522007	0.0957588	0.382235	0.634228	0.0583026	0.30747	0.805721	0.0863018	0.107977
52	0.906194	0.0392844	0.0545214	0.487296	0.10593	0.406774	0.349007	0.0855481	0.565445	0.789753	0.131936	0.078311	0.874005	0.0762241	0.0497711	0.733468	0.100683	0.165849	0.528622	0.0932986	0.378079	0.640218	0.0566236	0.303158	0.810405	0.0835149	0.10608
53	0.907879	0.0382427	0.0538784	0.491495	0.103816	0.404689	0.352578	0.0839757	0.563446	0.793566	0.128818	0.0776167	0.876059	0.0742393	0.0497022	0.737237	0.098334	0.164429	0.532775	0.0913683	0.375857	0.643911	0.0553373	0.300752	0.813505	0.08146	0.105035
54	0.909557	0.0372051	0.0532379	0.495735	0.101683	0.402583	0.356195	0.082383	0.561422	0.797386	0.125693	0.076921	0.878111	0.0722605	0.0496287	0.741016	0.0959787	0.163006	0.536961	0.0894224	0.373616	0.647618	0.0540458	0.298336	0.816606	0.079405	0.103989
55	0.911229	0.0361714	0.0525998	0.500015	0.0995285	0.400456	0.35986	0.0807696	0.559371	0.801214	0.122563	0.0762238	0.880162	0.0702877	0.0495507	0.744804	0.0936171	0.161579	0.541182	0.0874605	0.371357	0.65134	0.0527493	0.29591	0.819706	0.0773498	0.102944
56	0.912894	0.0351416	0.0519642	0.504338	0.097353	0.398309	0.363572	0.079135	0.557293	0.80505	0.119425	0.0755251	0.882211	0.0683209	0.049468	0.748603	0.0912492	0.160147	0.545437	0.0854826	0.36908	0.655077	0.0514476	0.293475	0.822807	0.0752945	0.101898
57	0.914553	0.0341158	0.051331	0.508703	0.0951563	0.396141	0.367333	0.077479	0.555188	0.808894	0.116281	0.0748251	0.884259	0.06636	0.0493805	0.752413	0.0888748	0.158713	0.549728	0.0834883	0.366784	0.658829	0.0501407	0.29103	0.825908	0.073239	0.100853
58	0.915733	0.0334001	0.0508669	0.511879	0.0936207	0.394501	0.370091	0.0763245	0.553585	0.811619	0.114078	0.0743025	0.885583	0.0649812	0.0494354	0.755142	0.0872133	0.157645	0.552847	0.0820946	0.365059	0.661553	0.0492282	0.289218	0.828119	0.0718017	0.100079
59	0.91691	0.0326863	0.0504041	0.515077	0.0920742	0.392849	0.372875	0.0751589	0.551966	0.814349	0.111872	0.0737793	0.886906	0.0636059	0.0494877	0.757876	0.0855488	0.156575	0.555984	0.0806925	0.363323	0.664285	0.0483132	0.287401	0.83033	0.0703645	0.0993059
60	0.918083	0.0319746	0.0499425	0.518298	0.0905168	0.391186	0.375687	0.073982	0.550331	0.817082	0.109663	0.0732554	0.888229	0.062234	0.0495372	0.760616	0.0838812	0.155503	0.55914	0.0792821	0.361578	0.667025	0.0473955	0.285579	0.83254	0.0689274	0.0985325
61	0.919253	0.0312649	0.0494823	0.521542	0.0889482	0.38951	0.378525	0.0727937	0.548681	0.819818	0.107451	0.0727307	0.88955	0.0608656	0.049584	0.76336	0.0822105	0.154429	0.562315	0.0778633	0.359821	0.669773	0.0464751	0.283752	0.83475	0.0674904	0.0977592
62	0.920419	0.0305571	0.0490234	0.524809	0.0873684	0.387823	0.381392	0.0715938	0.547014	0.822558	0.105236	0.0722054	0.890871	0.0595007	0.0496279	0.76611	0.0805367	0.153353	0.565509	0.076436	0.358055	0.672529	0.0455522	0.281919	0.836961	0.0660535	0.0969859
63	0.921412	0.0300843	0.0485036	0.527961	0.0864398	0.3856	0.3843	0.0709468	0.544753	0.824688	0.103764	0.0715476	0.891826	0.0585795	0.0495942	0.768509	0.0794529	0.152039	0.568604	0.0755834	0.355813	0.675259	0.0449808	0.27976	0.838826	0.065106	0.0960678
64	0.922402	0.0296125	0.0479851	0.531136	0.0855041	0.38336	0.387239	0.0702928	0.542468	0.82682	0.102291	0.0708894	0.892783	0.0576608	0.0495564	0.770911	0.0783673	0.150721	0.571718	0.0747253	0.353557	0.677999	0.0444073	0.277594	0.840692	0.0641586	0.0951498
65	0.92339	0.0291418	0.0474677	0.534336	0.0845614	0.381103	0.39021	0.0696317	0.540158	0.828952	0.100817	0.0702308	0.893741	0.0567444	0.0495142	0.773318	0.0772797	0.149402	0.574852	0.0738616	0.351286	0.680749	0.0438318	0.27542	0.842557	0.0632112	0.0942319
66	0.924376	0.0286723	0.0469515	0.53756	0.0836116	0.378828	0.393214	0.0689634	0.537823	0.831087	0.0993416	0.0695717	0.894702	0.0558305	0.0494678	0.77573	0.0761902	0.14808	0.578007	0.0729924	0.349	0.683508	0.0432542	0.273237	0.844422	0.0622639	0.0933139
67	0.92536	0.0282038	0.0464366	0.540808	0.0826545	0.376537	0.39625	0.0682878	0.535462	0.833222	0.0978655	0.0689121	0.895664	0.0549189	0.0494169	0.778145	0.0750988	0.146756	0.581183	0.0721174	0.3467	0.686278	0.0426744	0.271047	0.846287	0.0613166	0.092396
68	0.926406	0.0277141	0.0458795	0.544327	0.0816554	0.374018	0.399559	0.0675861	0.532854	0.835488	0.0963187	0.0681935	0.896716	0.0539676	0.0493163	0.780731	0.0739564	0.145313	0.584619	0.0712037	0.344177	0.689271	0.0420688	0.26866	0.848276	0.0603253	0.0913988
69	0.927451	0.0272255	0.0453239	0.547875	0.080648	0.371477	0.402909	0.0668759	0.530215	0.837755	0.0947708	0.0674743	0.897771	0.0530189	0.0492104	0.783321	0.0728117	0.143867	0.58808	0.0702835	0.341636	0.692276	0.0414606	0.266263	0.850265	0.0593339	0.0904015
70	0.928492	0.0267382	0.0447695	0.551452	0.0796321	0.368915	0.406299	0.066157	0.527544	0.840024	0.0932217	0.0667545	0.898828	0.0520727	0.0490991	0.785917	0.0716648	0.142418	0.591566	0.0693566	0.339077	0.695294	0.0408501	0.263856	0.852253	0.0583426	0.0894043
71	0.929531	0.026252	0.0442165	0.55506	0.0786077	0.366332	0.40973	0.0654294	0.524841	0.842294	0.0916715	0.0660343	0.899889	0.051129	0.0489824	0.788518	0.0705157	0.140967	0.595077	0.0684231	0.3365	0.698323	0.040237	0.26144	0.854242	0.0573512	0.088407
72	0.930568	0.025767	0.0436648	0.558698	0.0775746	0.363727	0.413203	0.0646929	0.522104	0.844566	0.0901201	0.0653135	0.900952	0.0501877	0.04886	0.791123	0.0693643	0.139512	0.598613	0.0674828	0.333904	0.701365	0.0396215	0.259014	0.85623	0.0563599	0.0874098
73	0.93154	0.0253237	0.0431362	0.56218	0.0766349	0.361185	0.416552	0.0640281	0.51942	0.846684	0.0886989	0.064617	0.90192	0.0493256	0.0487544	0.793581	0.0683112	0.138107	0.601994	0.0666267	0.331379	0.70427	0.0390602	0.25667	0.858097	0.055453	0.0864496
74	0.93251	0.0248813	0.0426088	0.565689	0.0756875	0.358623	0.41994	0.0633555	0.516705	0.848803	0.0872767	0.0639201	0.902891	0.0484657	0.0486434	0.796044	0.0672562	0.1367	0.605399	0.0657647	0.328836	0.707187	0.0384968	0.254317	0.859965	0.0545461	0.0854893
75	0.933478	0.0244399	0.0420825	0.569228	0.0747324	0.35604	0.423369	0.0626747	0.513956	0.850924	0.0858536	0.0632228	0.903865	0.047608	0.0485269	0.798511	0.0661992	0.135289	0.608828	0.0648966	0.326275	0.710115	0.0379311	0.251954	0.861832	0.0536392	0.0845291
76	0.934443	0.0239996	0.0415574	0.572795	0.0737694	0.353435	0.426839	0.0619857	0.511175	0.853046	0.0844296	0.0625249	0.904843	0.0467524	0.0484047	0.800983	0.0651403	0.133876	0.612281	0.0640224	0.323697	0.713055	0.0373632	0.249582	0.863699	0.0527323	0.0835688
77	0.935406	0.0235602	0.0410335	0.576392	0.0727985	0.350809	0.430351	0.0612884	0.50836	0.855169	0.0830045	0.0618266	0.905824	0.0458989	0.0482768	0.80346	0.0640793	0.132461	0.615758	0.0631421	0.3211	0.716006	0.036793	0.247201	0.865566	0.0518253	0.0826085
78	0.936367	0.0231218	0.0405108	0.580019	0.0718196	0.348162	0.433907	0.0605826	0.505511	0.857294	0.0815785	0.0611279	0.906809	0.0450475	0.0481431	0.805941	0.0630164	0.131043	0.61926	0.0622556	0.318485	0.718969	0.0362206	0.24481	0.867434	0.0509183	0.0816481
79	0.937326	0.0226843	0.0399892	0.583675	0.0708325	0.345492	0.437506	0.0598681	0.502626	0.85942	0.0801516	0.0604286	0.907798	0.0441982	0.0480034	0.808427	0.0619515	0.129622	0.622786	0.0613628	0.315851	0.721944	0.0356459	0.24241	0.869301	0.0500114	0.0806878
eTable 6: Smoothed proportions of subtypes used in BOADICEA for PTVs in ATM, BARD1, BRCA1, BRCA2 CHEK2, PALB2, RAD51C and RAD51D
Smoothed proportions of subtypes were derived using age and subtype-specific relative risks and calculated frequency of subtypes in European non-carriers as described in the Online eMethods
